# Supplementary material for: Genetic marker: a genome mapping tool to decode genetic diversity of livestock animals
Source: Front Genet. 2024 Oct 17;15:1463474. doi: 10.3389/fgene.2024.1463474 (PMC11524813; doi:10.3389/fgene.2024.1463474)
Supplement: Supplementary file 2 [file Table1.XLSX]

## Sheet: DNA markers
Sl. No.	Techniques	Host/ Source	Sample type	Organism	Objective	References	Colour Coding
1	AFLP	Broilers, laying hens	Caeca, carcasses	Campylobacter	To examine the occurrence, diversity and transmission of Campylobacter in a poultry slaughterhouse.	Johnsen et al.	AFLP based studies
2	AFLP	Channel catfish, Bagrid catfish, Ayu	Water	Edwardsiella ictaluri	To clarify genetic relationship of isolates of Edwardsiella ictaluri in Japan, which was first found from ayu Plecoglossus altivelis in the Japanese rivers in 2007.	Sakai et al.
3	AFLP	Human, Chicken, Poultry	Meat	Campylobacter jejuni and Campylobacter coli	For genetic typing of Campylobacter jejuni and Campylobacter coli strains derived from humans and poultry.	Duim et al.
4	AFLP	Human, Chicken, Turkey, Duck, Ovine , Poultry	Faeces	Arcobacter butzleri	Profiling Arcobacter butzleri for genotyping	On et al.
5	AFLP	X. (Silurana) tropicalis	NA	NA	Genotyping sex in the amphibian, Xenopus (Silurana) tropicalis, that can be incorporated into endocrine disruptor screening assays that examine the effects of chemicals on gonad differentiation.	Olmstead et al.
6	MLST		food, environmental and clinical strains	Bacillus licheniformis	Genotyping of B. licheniformis	Madslien et al.	MLST based studies
7	MLST	Chicken	Tracheal swabs or lungs	Mycoplasma gallisepticum	Determine phylogenetic distances between M. gallisepticum strains	Beko et al.
8	MLST	Human	Meat broth	Clostridium difficile	To determine the concordance among MLST & MLVA	Marsh et al.
9	PFGE	Cattles, Sheep, Turkey	Faeces	Campylobacter jejuni and Campylobacter coli	To investigate the genetic diversity among isolates from animals (cattle, sheep, and turkey) in farm environments and sporadic cases of campylobacteriosis in the same geographical area	Fitzgerald et al.	PFGE_Based studies
10	PFGE	Chicken	Meat	Campylobacter	Genotyping and molecular characterization of Campylobacter spp.	Bakshi et al.
11	PFGE	Chicken, Turkey,	Meat	Campylobacter	Genotyping and antimicrobial susceptibility of Campylobacter	Amin et al.
12	PFGE	Chicken	Feces, water, surface	Campylobacter	Genotyping, virulence genes involved in pathogenicity and antimicrobial resistance of Campylobacter	Sanchez et al.
13	PFGE	Pigs	Lung, pericardium and nose swab	Haemophilus parasuis	Antimicrobial susceptibility and genotyping of Haemophilus parasuis	Xu et al.
14	PFGE	Bulls, Cows	Vaginal swabs, cervico-vaginal mucous (CVM), preputial washes and semen straws	Campylobacter fetus subsp. venerealis	Genotyping and antibiotic resistance patterns of Campylobacter fetus subsp. Venerealis	Ishtifaq et al.
15	RAPD	dairy cows	Milk	Streptococcus uberis	Genotyping and antimicrobial resistance of Streptococcus uberis	Tomazi et al.	RAPD based studies
16	RAPD	Chicken	Cloaca cotton swabs	Salmonella	Study the molecular diversity among Salmonella isolates and investigate the epidemiological spread of these bacteria	Hasan et al.
17	RAPD	Cattle, dogs and humans	External ear	Malassezia spp	Compare the genetic diversity between isolates from the external ears of cattle, dogs and humans	Duart and Hamdan
18	RAPD	Cows	NA	Boophilus microplus	Detection of genetic variability in various isolates	Velayutham et al.
19	RFLP	Human	Fecal samples	Cryptosporidium	Genotyping of Cryptosporidium	Srisuphanunt et al.	RFLP based studies
20	RFLP	Human, Chicken, Mice	Blood, lungs and heart	Toxoplasma gondii	Genotyping of Toxoplasma gondii	Cunha et al.
21	RFLP	Human, Sheep, Camel	Hepatic and pulmonary hydatid cysts	Echinococcus granulosus	Characterization of Echinococcus granulosus	Ahmadi and Dalimi
22	RFLP	Pigs	DNA	leptin gene	Genetic polymorphism present in leptin gene and their association with fatness	Jiang and Gibson
23	RFLP	Pigs	Heart, blood, brain,lung, peritoneum, nose swab	Haemophilus Parasuis	PCR-RFLP targeting the ompA gene was conducted to investigate the possibility of genotyping H. parasuis	Chu et al.
24	RFLP	Cat	Faeces	Toxoplasma gondii	Genotyping of Toxoplasma gondii	Chemoh et al.
25	RFLP	Crab-eating fox (Cerdocyon thous)	Blood sample, brain	Toxoplasma gondii	Isolate and genotype T. gondii from one a free-ranging crab-eating fox	Amleida et al.
27	RFLP	Sheep	Milk	yeast spp., Candida, Saccharomyces spp., mold spp., Alternaria spp., and Fusarium spp.	To estimate the prevalence of chronic mycotic mastitis and identify the causative agent	Mousa et al.
28	AFLP+RAPD	Chicken, Turkey, Pheasant, Duck	NA	Mycoplasma gallisepticum and M. synoviae	To evaluate the reproducibility and discriminatory power of AFLP for the inter- and intraspecies differentiation of avian mycoplasmas and to compare these test characteristics with digitalized Random Amplified Polymorphic DNA (RAPD) analysis.	Feberwee et al.	Combination of markers
29	AFLP+PFGE	Goat	Swab	Staphylococcus aureus subsp. anaerobius	Genotyping of Staphylococcus aureus subsp. Anaerobius	Jordanow
30	MLST+SEQ	Turkeys	Subcutaneous abscesses of feet	Staphylococcus aureus	To gain deeper insight into the epidemiology and diversity of S. aureus associated with articular disease in domestic turkeys	Argudin et al.

## Sheet: Repetitive DNA markers
Sl. No	Marker	Application	Reference	Colour Coding
1	Satellite DNA	Satellite DNA fingerprinting has been used as a method of DNA fingerprinting to identify taurine and zebu specific satellite sequences from East African cattle.	(Nijman et al., 1999)	Information Regarding Satellite DNA
2	Satellite DNA	Plant pathogen Phytophthora parasitica an oomycete, which affects a broad range of plants was studied for its satellite DNA. Two satellite DNA families called the PpSat1 and PpSat2 showed typical sateelite DNA features, they differed in length, organization, genomic environment and evolutionary dynamics.	(Panabières et al., 2020)
3	Satellite DNA	Using satellite DNA sequences, allopolyploidy leading to speciation was identified in Chenopodium quinoa Willd. (quinoa). Seven satellite DNA families were characterized and an unequal sharing by the parent genomes was observed	(Heitkam et al., 2020)
4	Minisatellite	Using a bovine multilocus DNA probe, DNA fingerprinting of polymorphic loci was performed in poultry, sheep, cattle and humans, Less polymorphism was observed in cattle and human, while high polymorphism was seen in sheep and poultry.	(Haberfeld et al., 1991)	Information Regarding Minisatellite
5	Minisatellite	Using a polymerase chain reaction (PCR) based technique, known as the directed amplification of minisatellite-region DNA (DAMD) minisatellite DNA regions of 11 Cynodon species were amplified. Six of the amplified products were cloned and sequenced, it was identified that not all the regions contained mini satellite. But the highly polymorphic bands were useful for identification of Bermuda grass.	(Karaca & Ince, 2008)
6	Microsatellite	The genetic variability in three Bulgarian mountainous sheep breeds was analyzed using microsatellite markers. the population structure analysis revealed the breeds were heterogeneous populations with three distinct clusters.	(Odjakova et al., 2023)	Information Regarding Microsatellite
7	Microsatellite	Mirosatellite markers were used in DNA fingerprinting of Coffee plants in Costa rica. The genetic analyses revealed the greater genetic diversity within non-Arabica coffee over the Arabica and it also showed the spate cluster of Coffea Arabica in PCoA analyses.	(Sánchez et al., 2020)
8	DNA transposon	Using DNA transposon, three breeds of cattle were genotyped using PCR primers for Helitron, transposable element. These markers were found to be highly polymorphic and specific breed identification was possible.	(Babii et al., 2015)	Information Regarding DNA transposon
9	Retrotransposons	The genetic diversity in wild and cultivated barley was analysed using various PCR based assays on the principles of transposons IMP (Inter MITE Polymorphism), IRAP (Inter-Retrotransposon Amplified Polymorphism) and REMAP (Retrotransposon-Microsatellite Amplified Polymorphism) were employed. These markers are highly polymorphic and can be useful for barley marker assisted selection	(Singh et al., 2017)	Information Regarding Retrotansposon
10	Retrotransposon	Using retrotransposons insertion polymorphism (RIP), population genetic analysis was conducted in seven Chinese miniature pigs. RIP revealed genetic diversity among the 7 breeds.	(Chen et al., 2021)

## Sheet: SNP arrays
Sl. No	SNP chip	Study	Reference	Colour Coding
1	Affymetrix Human SNP Array 6.0	The chip was validated for its potentital for GWAS studies in 400 Japanese individuals and identified its suitability for the Japanese population	(Nishida et al., 2008)	Information Regarding Human
2	HumanOmniZhongHua-8 beadchip	The chip was used to identify novel SNPS associated with primary bile cholangitis (PBC). Fourteen PBC risk loci genome wide associations were mapped.	(Qiu et al., 2017)
3	Affymetrix Canine Genome 2.0 Array	The chip was used to identify genome wide associations for factors associated with canine degenerative mylopathy (CDM). CFA31 showed the strongest association in the region containing SOD1 gene.	(Awano et al., 2009)	Information Regarding Animal
4	BovineSNP50 BeadChip	This study tried identifying SNP markers associated with beef heifer reproduction and their calf performance. They identified a number of SNPS associated with different traits on few chromosomes. Further they also identified novel SNPS that impact functional traits.	(Akanno et al., 2015)
5	Illunima BovineHD BeadChip	This chip has been used in the identification of copy number variants (CNV) in polled yaks. Approximately 7.2% of the bovine autosomal genome was mapped with CNV regions, these CNVs were linked to economically important traits.	(Jia et al., 2019)
6	Illumina Equine 70 K BeadChip	The equine chip has been used to study the genomic regions associated with fecal egg count and hematological parameters affecting cyathostomin infection. This analysis can be useful in breeding horses resistant to the parasite.	(Dias De Castro et al., 2023)
7	(Axiom_Cahi)	A novel HD SNP chip, developed for Indian goat breeds using 225 samples of 15 goat varieties from India. The chip contains 6,26975 SNPs tiled on it. It was further validated by genotyping 443 samples of 26 indigenous goat breeds. The chip contains highly polymorphic and informative markers.	(Vijh et al., 2023)
8	Affymetrix Axiom 600 K Chicken Genotyping Array	8 Italian chicken breeds were analysed for their genetic diversity pattern. Millefiori di Lonigo (PML) showed highest genetic diversity among the analysed breeds while Pepoi (PPP) had the least genetic diversity.	(Cendron et al., 2021)
9	CcSNPnks-Affymetrix pigeon pea 62K chip	A chip that is focused on the genic regions of pigeon peas, and has 28.94% exonic, 33.04% intronic, 27.56% 5′UTR and 10.46% 3′UTR SNPs and incorporates multiple SNPs per gene allowing gene haplotype network analysis as well.	(Singh et al., 2020)	Information Regarding Plants
10	Cornell-IR LD Rice Array (C7AIR)	A second generation SNP chip for the rice plant with 7098 markers. its utility was demonstrated using GWAS study for plant height. Across 189 rice accessions, 20 QTLs associated with plant height were identified. It is also able to identify subpopulations of rice plant.	(Morales et al., 2020)
